# Supplementary material for: ImmunoDisk—A Fully Automated Bead-Based Immunoassay Cartridge with All Reagents Pre-Stored
Source: Biosensors (Basel). 2022 Jun 14;12(6):413. doi: 10.3390/bios12060413 (PMC9221266; doi:10.3390/bios12060413)
Supplement: Supplementary file 1 [file biosensors-12-00413-s001.zip]

Archive with 1 entries (1 files):
- biosensors-1747176-supplementary.pdf
